# Supplementary material for: Morphological and molecular identification of two new Alternaria species (Ascomycota, Pleosporaceae) in section Radicina from China
Source: MycoKeys. 2021 Apr 9;78:187–98. doi: 10.3897/mycokeys.78.64853 (PMC8052298; doi:10.3897/mycokeys.78.64853)
Supplement: XML Treatment for Alternaria divaricatae [file mycokeys.78.64853-treatment1.xml]

<!DOCTYPE tp:taxon-treatment
  PUBLIC "-//TaxonX//DTD Taxonomic Treatment Publishing DTD v0 20100105//EN" "tax-treatment-NSO.dtd">
<tp:taxon-treatment xmlns:tp="http://www.plazi.org/taxpub"><tp:treatment-meta><kwd-group><label>Taxon classification</label><kwd><named-content xmlns:xlink="http://www.w3.org/1999/xlink" content-type="kingdom">Fungi</named-content></kwd><kwd><named-content xmlns:xlink="http://www.w3.org/1999/xlink" content-type="order">Pleosporales</named-content></kwd><kwd><named-content xmlns:xlink="http://www.w3.org/1999/xlink" content-type="family">Pleosporaceae</named-content></kwd></kwd-group><mixed-citation publication-type="journal"><person-group><name><surname>He</surname><given-names>Lin</given-names></name><name><surname>Cheng</surname><given-names>Hong</given-names></name><name><surname>Zhao</surname><given-names>Lin</given-names></name><name><surname>Htun</surname><given-names>Aye Aye</given-names></name><name><surname>Yu</surname><given-names>Zhi He</given-names></name><name><surname>Deng</surname><given-names>Jian Xin</given-names></name><name><surname>Li</surname><given-names>Qi Li</given-names></name></person-group><article-title>Morphological and molecular identification of two new <italic><tp:taxon-name><tp:taxon-name-part taxon-name-part-type="genus" reg="Alternaria">Alternaria</tp:taxon-name-part></tp:taxon-name></italic> species (<tp:taxon-name><tp:taxon-name-part taxon-name-part-type="phylum">Ascomycota</tp:taxon-name-part></tp:taxon-name>, <tp:taxon-name><tp:taxon-name-part taxon-name-part-type="family">Pleosporaceae</tp:taxon-name-part></tp:taxon-name>) in section <tp:taxon-name><tp:taxon-name-part taxon-name-part-type="section" reg="Radicina">Radicina</tp:taxon-name-part></tp:taxon-name> from China</article-title><source>MycoKeys</source><day>09</day><month>4</month><year>2021</year><volume>78</volume><fpage>187</fpage><lpage>198</lpage><pub-id pub-id-type="doi">10.3897/mycokeys.78.64853</pub-id></mixed-citation></tp:treatment-meta><tp:nomenclature><tp:taxon-name><object-id xmlns:xlink="http://www.w3.org/1999/xlink" content-type="arpha" xlink:type="simple">42E5E682-C708-57EE-8001-7DDD3A2EFD75</object-id>
              <tp:taxon-name-part taxon-name-part-type="genus" reg="Alternaria">Alternaria</tp:taxon-name-part>
              <tp:taxon-name-part taxon-name-part-type="species" reg="divaricatae">divaricatae</tp:taxon-name-part>
              <object-id xmlns:xlink="http://www.w3.org/1999/xlink" content-type="mycobank" xlink:type="simple">838893</object-id>
            </tp:taxon-name><tp:taxon-authority>L. He &amp; J.X. Deng</tp:taxon-authority><tp:taxon-status xmlns:xlink="http://www.w3.org/1999/xlink" xlink:type="simple">sp. nov.</tp:taxon-status><xref ref-type="fig" rid="F2">Figure 2</xref></tp:nomenclature><tp:treatment-sec sec-type="material" id="SECID0EPOBG"><title>Type.</title><p>China, Sichuan Province, Chengdu City, Wenjiang District, Herb Garden of Chengdu University of Traditional Chinese Medicine, from leaf spot of <italic><tp:taxon-name><tp:taxon-name-part taxon-name-part-type="genus" reg="Saposhnikovia">Saposhnikovia</tp:taxon-name-part> <tp:taxon-name-part taxon-name-part-type="species" reg="divaricata">divaricata</tp:taxon-name-part></tp:taxon-name></italic>. 17 June, 2015, J.X Deng, (<abbrev xmlns:xlink="http://www.w3.org/1999/xlink" content-type="institution" xlink:title="Fungi Herbarium of Yangtze University" id="ABBRID0EAPBG" xlink:type="simple">YZU</abbrev>-H-0029, holotype), ex-type culture <abbrev xmlns:xlink="http://www.w3.org/1999/xlink" content-type="institution" xlink:title="Fungi Herbarium of Yangtze University" id="ABBRID0EFPBG" xlink:type="simple">YZU</abbrev> 151055.</p></tp:treatment-sec><tp:treatment-sec sec-type="etymology" id="SECID0EKPBG"><title>Etymology.</title><p>In reference to the host species name, <italic><tp:taxon-name><tp:taxon-name-part taxon-name-part-type="genus" reg="Saposhnikovia"/><tp:taxon-name-part taxon-name-part-type="species" reg="divaricata">divaricata</tp:taxon-name-part></tp:taxon-name></italic>.</p></tp:treatment-sec><tp:treatment-sec sec-type="description" id="SECID0E1PBG"><title>Description.</title><p><italic>Colonies</italic> on <abbrev xmlns:xlink="http://www.w3.org/1999/xlink" xlink:title="potato dextrose agar" id="ABBRID0ECQBG" xlink:type="simple">PDA</abbrev> (Fig. <xref ref-type="fig" rid="F2">2A</xref>) vinaceous buff, hazel in the center, velvety, cottony, dark mouse grey to pale mouse grey in reverse, 56‒64 mm in diam.; On <abbrev xmlns:xlink="http://www.w3.org/1999/xlink" xlink:title="potato carrot agar" id="ABBRID0EKQBG" xlink:type="simple">PCA</abbrev>, <italic>conidiophores</italic> arising directly from lateral or apical of aerial hyphae or medium, lightly flexuous, sometimes geniculate at apex, smooth-walled, 9–36 × 3.5–6 μm, 1–3 transverse septa, the aerial hyphae sometimes up to 82–400 × 4–6 μm; <italic>conidia</italic> solitary from apex or geniculate loci, short-ovoid, subglobose, ellipsoid, 21–38 × 12–26 μm, with 1–4 transverse septa and 1‒4 longitudinal septa (Fig. <xref ref-type="fig" rid="F2">2B, D, E</xref>); On <abbrev xmlns:xlink="http://www.w3.org/1999/xlink" xlink:title="V8 juice agar" id="ABBRID0EWQBG" xlink:type="simple">V8A</abbrev>, <italic>conidiophores</italic> 10–26 (–53) × 3–4 μm, 1‒7 transverse septa, <italic>conidia</italic> 22–39 × 13–24 μm, 1‒4 transverse septa, 1‒3 longitudinal or oblique between septa (Fig. <xref ref-type="fig" rid="F2">2C, F, G</xref>). There was no secondary conidium production observed on <abbrev xmlns:xlink="http://www.w3.org/1999/xlink" xlink:title="potato carrot agar" id="ABBRID0ECRBG" xlink:type="simple">PCA</abbrev> and <abbrev xmlns:xlink="http://www.w3.org/1999/xlink" xlink:title="V8 juice agar" id="ABBRID0EGRBG" xlink:type="simple">V8A</abbrev> medium.</p><fig id="F2" position="float" orientation="portrait"><object-id xmlns:xlink="http://www.w3.org/1999/xlink" content-type="doi" xlink:type="simple">10.3897/mycokeys.78.64853.figure2</object-id><object-id xmlns:xlink="http://www.w3.org/1999/xlink" content-type="arpha" xlink:type="simple">593243A7-5E21-567B-961A-495A6176D7C0</object-id><label>Figure 2.</label><caption><p>Morphological characteristics of <italic><tp:taxon-name><tp:taxon-name-part taxon-name-part-type="genus" reg="Alternaria">Alternaria</tp:taxon-name-part> <tp:taxon-name-part taxon-name-part-type="species" reg="divaricatae">divaricatae</tp:taxon-name-part></tp:taxon-name></italic> (strain: <abbrev xmlns:xlink="http://www.w3.org/1999/xlink" content-type="institution" xlink:title="Fungi Herbarium of Yangtze University" id="ABBRID0E4RBG" xlink:type="simple">YZU</abbrev> 151055). Colony on <abbrev xmlns:xlink="http://www.w3.org/1999/xlink" xlink:title="potato dextrose agar" id="ABBRID0ECSBG" xlink:type="simple">PDA</abbrev> for 7 days at 25 °C (<bold>A</bold>); Conidia on <abbrev xmlns:xlink="http://www.w3.org/1999/xlink" xlink:title="potato carrot agar" id="ABBRID0EISBG" xlink:type="simple">PCA</abbrev> and <abbrev xmlns:xlink="http://www.w3.org/1999/xlink" xlink:title="V8 juice agar" id="ABBRID0EMSBG" xlink:type="simple">V8A</abbrev> (<bold>B, C</bold>); Sporulation patterns from <abbrev xmlns:xlink="http://www.w3.org/1999/xlink" xlink:title="potato carrot agar" id="ABBRID0ESSBG" xlink:type="simple">PCA</abbrev> and <abbrev xmlns:xlink="http://www.w3.org/1999/xlink" xlink:title="V8 juice agar" id="ABBRID0EWSBG" xlink:type="simple">V8A</abbrev> (<bold>D–G</bold>: <bold>D, E</bold> from <abbrev xmlns:xlink="http://www.w3.org/1999/xlink" xlink:title="potato carrot agar" id="ABBRID0E5SBG" xlink:type="simple">PCA</abbrev><bold>F, G</bold> from <abbrev xmlns:xlink="http://www.w3.org/1999/xlink" xlink:title="V8 juice agar" id="ABBRID0EETBG" xlink:type="simple">V8A</abbrev>); Scale bars: 25 µm (<bold>B, C</bold>); 2 µm (<bold>D, F</bold>); 50 µm (<bold>E</bold>); 100 µm (<bold>G</bold>).</p></caption><graphic xmlns:xlink="http://www.w3.org/1999/xlink" xlink:href="mycokeys-78-187-g002.jpg" position="float" orientation="portrait" xlink:type="simple" id="oo_530236.jpg"><uri content-type="original_file" xlink:type="simple">https://binary.pensoft.net/fig/530236</uri></graphic></fig></tp:treatment-sec><tp:treatment-sec sec-type="Additional isolate examined" id="SECID0EVTBG"><title>Additional isolate examined.</title><p>China, Sichuan Province, Chengdu City, Wenjiang District, Herb Garden of Chengdu University of Traditional Chinese Medicine, from leaf spot of <italic><tp:taxon-name><tp:taxon-name-part taxon-name-part-type="genus" reg="Saposhnikovia">Saposhnikovia</tp:taxon-name-part> <tp:taxon-name-part taxon-name-part-type="species" reg="divaricata">divaricata</tp:taxon-name-part></tp:taxon-name></italic>. 17 June, 2015, L He, living culture <abbrev xmlns:xlink="http://www.w3.org/1999/xlink" content-type="institution" xlink:title="Fungi Herbarium of Yangtze University" id="ABBRID0EGUBG" xlink:type="simple">YZU</abbrev> 151059.</p></tp:treatment-sec><tp:treatment-sec sec-type="notes" id="SECID0ELUBG"><title>Notes.</title><p>Phylogenetically, <italic><tp:taxon-name><tp:taxon-name-part taxon-name-part-type="genus" reg="Alternaria">Alternaria</tp:taxon-name-part> <tp:taxon-name-part taxon-name-part-type="species" reg="divaricatae">divaricatae</tp:taxon-name-part></tp:taxon-name></italic> forms a distinct clade in section <tp:taxon-name><tp:taxon-name-part taxon-name-part-type="section" reg="Radicina">Radicina</tp:taxon-name-part></tp:taxon-name>, which appears to be sister to a clade including <italic><tp:taxon-name><tp:taxon-name-part taxon-name-part-type="genus" reg="Alternaria">A.</tp:taxon-name-part> <tp:taxon-name-part taxon-name-part-type="species" reg="petroselini">petroselini</tp:taxon-name-part></tp:taxon-name></italic>, <italic><tp:taxon-name><tp:taxon-name-part taxon-name-part-type="genus" reg="Alternaria">A.</tp:taxon-name-part> <tp:taxon-name-part taxon-name-part-type="species" reg="selini">selini</tp:taxon-name-part></tp:taxon-name></italic> and <italic><tp:taxon-name><tp:taxon-name-part taxon-name-part-type="genus" reg="Alternaria">A.</tp:taxon-name-part> <tp:taxon-name-part taxon-name-part-type="species" reg="vulgarae">vulgarae</tp:taxon-name-part></tp:taxon-name></italic> (Fig. <xref ref-type="fig" rid="F1">1</xref>). Morphologically, <italic><tp:taxon-name><tp:taxon-name-part taxon-name-part-type="genus" reg="Alternaria">A.</tp:taxon-name-part> <tp:taxon-name-part taxon-name-part-type="species" reg="divaricatae">divaricatae</tp:taxon-name-part></tp:taxon-name></italic> was different from <italic><tp:taxon-name><tp:taxon-name-part taxon-name-part-type="genus" reg="Alternaria">A.</tp:taxon-name-part> <tp:taxon-name-part taxon-name-part-type="species" reg="petroselini">petroselini</tp:taxon-name-part></tp:taxon-name></italic>, <italic><tp:taxon-name><tp:taxon-name-part taxon-name-part-type="genus" reg="Alternaria">A.</tp:taxon-name-part> <tp:taxon-name-part taxon-name-part-type="species" reg="selini">selini</tp:taxon-name-part></tp:taxon-name></italic> and <italic><tp:taxon-name><tp:taxon-name-part taxon-name-part-type="genus" reg="Alternaria">A.</tp:taxon-name-part> <tp:taxon-name-part taxon-name-part-type="species" reg="vulgarae">vulgarae</tp:taxon-name-part></tp:taxon-name></italic> by producing smaller conidia (Table <xref ref-type="table" rid="T2">2</xref>) and special sporulation from apex or geniculate loci of lateral or apical of aerial hyphae. Moreover, <italic><tp:taxon-name><tp:taxon-name-part taxon-name-part-type="genus" reg="Alternaria">A.</tp:taxon-name-part> <tp:taxon-name-part taxon-name-part-type="species" reg="chlamydosporifera">chlamydosporifera</tp:taxon-name-part></tp:taxon-name></italic>, <italic><tp:taxon-name><tp:taxon-name-part taxon-name-part-type="genus" reg="Alternaria">A.</tp:taxon-name-part> <tp:taxon-name-part taxon-name-part-type="species" reg="glehniae">glehniae</tp:taxon-name-part></tp:taxon-name></italic> and <italic><tp:taxon-name><tp:taxon-name-part taxon-name-part-type="genus" reg="Alternaria">A.</tp:taxon-name-part> <tp:taxon-name-part taxon-name-part-type="species" reg="smyrnii">smyrnii</tp:taxon-name-part></tp:taxon-name></italic> grouped together and clustered as a sister clade with <italic><tp:taxon-name><tp:taxon-name-part taxon-name-part-type="genus" reg="Alternaria">A.</tp:taxon-name-part> <tp:taxon-name-part taxon-name-part-type="species" reg="divaricatae">divaricatae</tp:taxon-name-part></tp:taxon-name></italic>, <italic><tp:taxon-name><tp:taxon-name-part taxon-name-part-type="genus" reg="Alternaria">A.</tp:taxon-name-part> <tp:taxon-name-part taxon-name-part-type="species" reg="petroselini">petroselini</tp:taxon-name-part></tp:taxon-name></italic>, <italic><tp:taxon-name><tp:taxon-name-part taxon-name-part-type="genus" reg="Alternaria">A.</tp:taxon-name-part> <tp:taxon-name-part taxon-name-part-type="species" reg="selini">selini</tp:taxon-name-part></tp:taxon-name></italic> and <italic><tp:taxon-name><tp:taxon-name-part taxon-name-part-type="genus" reg="Alternaria">A.</tp:taxon-name-part> <tp:taxon-name-part taxon-name-part-type="species" reg="vulgarae">vulgarae</tp:taxon-name-part></tp:taxon-name></italic> (Fig. <xref ref-type="fig" rid="F1">1</xref>). Obviously, the conidia of <italic><tp:taxon-name><tp:taxon-name-part taxon-name-part-type="genus" reg="Alternaria">A.</tp:taxon-name-part> <tp:taxon-name-part taxon-name-part-type="species" reg="divaricatae">divaricatae</tp:taxon-name-part></tp:taxon-name></italic> was smaller than <italic><tp:taxon-name><tp:taxon-name-part taxon-name-part-type="genus" reg="Alternaria">A.</tp:taxon-name-part> <tp:taxon-name-part taxon-name-part-type="species" reg="smyrnii">smyrnii</tp:taxon-name-part></tp:taxon-name></italic> (Table <xref ref-type="table" rid="T2">2</xref>) and <italic><tp:taxon-name><tp:taxon-name-part taxon-name-part-type="genus" reg="Alternaria">A.</tp:taxon-name-part> <tp:taxon-name-part taxon-name-part-type="species" reg="divaricatae">divaricatae</tp:taxon-name-part></tp:taxon-name></italic> could be also easily differentiated from <italic><tp:taxon-name><tp:taxon-name-part taxon-name-part-type="genus" reg="Alternaria">A.</tp:taxon-name-part> <tp:taxon-name-part taxon-name-part-type="species" reg="chlamydosporifera">chlamydosporifera</tp:taxon-name-part></tp:taxon-name></italic> by the lack of chlamydospores in culture (<xref ref-type="bibr" rid="B20">Marin-Felix et al. 2019</xref>). Meanwhile, <italic><tp:taxon-name><tp:taxon-name-part taxon-name-part-type="genus" reg="Alternaria">A.</tp:taxon-name-part> <tp:taxon-name-part taxon-name-part-type="species" reg="glehniae">glehniae</tp:taxon-name-part></tp:taxon-name></italic> was distinguished from <italic><tp:taxon-name><tp:taxon-name-part taxon-name-part-type="genus" reg="Alternaria">A.</tp:taxon-name-part> <tp:taxon-name-part taxon-name-part-type="species" reg="divaricatae">divaricatae</tp:taxon-name-part></tp:taxon-name></italic> by its single conidium on apex of conidiophore (there was no geniculate sporulation loci) and production of secondary conidium (<xref ref-type="bibr" rid="B33">Tao et al. 2019</xref>). In addition, <italic><tp:taxon-name><tp:taxon-name-part taxon-name-part-type="genus" reg="Alternaria">A.</tp:taxon-name-part> <tp:taxon-name-part taxon-name-part-type="species" reg="radicina">radicina</tp:taxon-name-part></tp:taxon-name></italic> and <italic><tp:taxon-name><tp:taxon-name-part taxon-name-part-type="genus" reg="Alternaria">A.</tp:taxon-name-part> <tp:taxon-name-part taxon-name-part-type="species" reg="carotiincultae">carotiincultae</tp:taxon-name-part></tp:taxon-name></italic> were distinguished from present species by distant phylogenetic relationship in section <tp:taxon-name><tp:taxon-name-part taxon-name-part-type="section" reg="Radicina">Radicina</tp:taxon-name-part></tp:taxon-name>.</p><table-wrap id="T2" position="float" orientation="portrait"><label>Table 2.</label><caption><p>Morphological comparison of the present species and other <tp:taxon-name><tp:taxon-name-part taxon-name-part-type="genus" reg="Altenraria">Altenraria</tp:taxon-name-part></tp:taxon-name> species in section <tp:taxon-name><tp:taxon-name-part taxon-name-part-type="genus" reg="Altenraria"/><tp:taxon-name-part taxon-name-part-type="section" reg="Radicina">Radicina</tp:taxon-name-part></tp:taxon-name></p></caption><table id="TID0ESKAI" rules="all"><tbody><tr><th rowspan="2" colspan="1">Species</th><th rowspan="1" colspan="3">Conidia</th><th rowspan="2" colspan="1">Conidia per chain</th><th rowspan="2" colspan="1">Medium</th></tr><tr><th rowspan="1" colspan="1">Shape</th><th rowspan="1" colspan="1">Size (μm)</th><th rowspan="1" colspan="1">Septa</th></tr><tr><td rowspan="1" colspan="1">
                      <italic><tp:taxon-name><tp:taxon-name-part taxon-name-part-type="genus" reg="Alternaria">A.</tp:taxon-name-part> <tp:taxon-name-part taxon-name-part-type="species" reg="atrocariis">atrocariis</tp:taxon-name-part></tp:taxon-name></italic>
                    </td><td rowspan="1" colspan="1">Ovoid, ellipsoid</td><td rowspan="1" colspan="1">50–100×25–38</td><td rowspan="1" colspan="1">3–12</td><td rowspan="1" colspan="1">1–2</td><td rowspan="1" colspan="1">Host<sup>a</sup></td></tr><tr><td rowspan="2" colspan="1">
                      <bold><italic><tp:taxon-name><tp:taxon-name-part taxon-name-part-type="genus" reg="Alternaria">A.</tp:taxon-name-part> <tp:taxon-name-part taxon-name-part-type="species" reg="divaricatae">divaricatae</tp:taxon-name-part></tp:taxon-name></italic> sp. nov.</bold>
                    </td><td rowspan="2" colspan="1">
                      <bold>Short-ovoid,subglobose, ellipsoid</bold>
                    </td><td rowspan="1" colspan="1">
                      <bold>21–38×12–26</bold>
                    </td><td rowspan="1" colspan="1">
                      <bold>1–4</bold>
                    </td><td rowspan="2" colspan="1">
                      <bold>1</bold>
                    </td><td rowspan="1" colspan="1">
                      <bold><abbrev xmlns:xlink="http://www.w3.org/1999/xlink" xlink:title="potato carrot agar" id="ABBRID0EWBAI" xlink:type="simple">PCA</abbrev><sup>d</sup></bold>
                    </td></tr><tr><td rowspan="1" colspan="1">
                      <bold>22–39×13–24</bold>
                    </td><td rowspan="1" colspan="1">
                      <bold>1–4</bold>
                    </td><td rowspan="1" colspan="1">
                      <bold><abbrev xmlns:xlink="http://www.w3.org/1999/xlink" xlink:title="V8 juice agar" id="ABBRID0ENCAI" xlink:type="simple">V8A</abbrev><sup>d</sup></bold>
                    </td></tr><tr><td rowspan="1" colspan="1">
                      <italic><tp:taxon-name><tp:taxon-name-part taxon-name-part-type="genus" reg="Alternaria">A.</tp:taxon-name-part> <tp:taxon-name-part taxon-name-part-type="species" reg="carotiincultae">carotiincultae</tp:taxon-name-part></tp:taxon-name></italic>
                    </td><td rowspan="1" colspan="1">Long ovoid or ellipsoid</td><td rowspan="1" colspan="1">40–80×15–23</td><td rowspan="1" colspan="1">5–7 (–11)</td><td rowspan="1" colspan="1">1–3</td><td rowspan="1" colspan="1">
                      <abbrev xmlns:xlink="http://www.w3.org/1999/xlink" xlink:title="potato carrot agar" id="ABBRID0ESDAI" xlink:type="simple">PCA</abbrev>
                      <sup>a</sup>
                    </td></tr><tr><td rowspan="1" colspan="1">
                      <italic><tp:taxon-name><tp:taxon-name-part taxon-name-part-type="genus" reg="Alternaria">A.</tp:taxon-name-part> <tp:taxon-name-part taxon-name-part-type="species" reg="chlamydosporifera">chlamydosporifera</tp:taxon-name-part></tp:taxon-name></italic>
                    </td><td rowspan="1" colspan="1">ellipsoidal or ovoid, occasionally, subglobose</td><td rowspan="1" colspan="1">12–41×7–20</td><td rowspan="1" colspan="1">1–3(–4)</td><td rowspan="1" colspan="1">1, occasionally 2</td><td rowspan="1" colspan="1">
                      <abbrev xmlns:xlink="http://www.w3.org/1999/xlink" xlink:title="potato carrot agar" id="ABBRID0EYEAI" xlink:type="simple">PCA</abbrev>
                      <sup>b</sup>
                    </td></tr><tr><td rowspan="1" colspan="1">
                      <italic><tp:taxon-name><tp:taxon-name-part taxon-name-part-type="genus" reg="Alternaria">A.</tp:taxon-name-part> <tp:taxon-name-part taxon-name-part-type="species" reg="glehniae">glehniae</tp:taxon-name-part></tp:taxon-name></italic>
                    </td><td rowspan="1" colspan="1">Long ovoid, ellipsoid</td><td rowspan="1" colspan="1">20‒40 (–48)×10‒20</td><td rowspan="1" colspan="1">3–7</td><td rowspan="1" colspan="1">1, occasionally 2</td><td rowspan="1" colspan="1">
                      <abbrev xmlns:xlink="http://www.w3.org/1999/xlink" xlink:title="potato carrot agar" id="ABBRID0E5FAI" xlink:type="simple">PCA</abbrev>
                      <sup>c</sup>
                    </td></tr><tr><td rowspan="1" colspan="1">
                      <italic><tp:taxon-name><tp:taxon-name-part taxon-name-part-type="genus" reg="Alternaria">A.</tp:taxon-name-part> <tp:taxon-name-part taxon-name-part-type="species" reg="petroselini">petroselini</tp:taxon-name-part></tp:taxon-name></italic>
                    </td><td rowspan="1" colspan="1">Short-ovoid to subsphaeroid</td><td rowspan="1" colspan="1">35–62(‒66)×20–26</td><td rowspan="1" colspan="1">6–8</td><td rowspan="1" colspan="1">1, rarely to 2</td><td rowspan="1" colspan="1">
                      <abbrev xmlns:xlink="http://www.w3.org/1999/xlink" xlink:title="potato carrot agar" id="ABBRID0EEHAI" xlink:type="simple">PCA</abbrev>
                      <sup>a</sup>
                    </td></tr><tr><td rowspan="1" colspan="1">
                      <italic><tp:taxon-name><tp:taxon-name-part taxon-name-part-type="genus" reg="Alternaria">A.</tp:taxon-name-part> <tp:taxon-name-part taxon-name-part-type="species" reg="radicina">radicina</tp:taxon-name-part></tp:taxon-name></italic>
                    </td><td rowspan="1" colspan="1">Short-broad or long-narrow ellipsoid and ovoid</td><td rowspan="1" colspan="1">42–63×15–20</td><td rowspan="1" colspan="1">4–8</td><td rowspan="1" colspan="1">1, seldom up to 2</td><td rowspan="1" colspan="1">
                      <abbrev xmlns:xlink="http://www.w3.org/1999/xlink" xlink:title="potato carrot agar" id="ABBRID0EKIAI" xlink:type="simple">PCA</abbrev>
                      <sup>a</sup>
                    </td></tr><tr><td rowspan="2" colspan="1">
                      <italic><tp:taxon-name><tp:taxon-name-part taxon-name-part-type="genus" reg="Alternaria">A.</tp:taxon-name-part> <tp:taxon-name-part taxon-name-part-type="species" reg="selini">selini</tp:taxon-name-part></tp:taxon-name></italic>
                    </td><td rowspan="1" colspan="1">Short-ovoid</td><td rowspan="1" colspan="1">32–42(–50)×22–27</td><td rowspan="1" colspan="1">3–5</td><td rowspan="2" colspan="1">1–3</td><td rowspan="2" colspan="1">
                      <abbrev xmlns:xlink="http://www.w3.org/1999/xlink" xlink:title="potato carrot agar" id="ABBRID0EQJAI" xlink:type="simple">PCA</abbrev>
                      <sup>a</sup>
                    </td></tr><tr><td rowspan="1" colspan="1">Long-ellipsoid</td><td rowspan="1" colspan="1">48–65(–50)×15–20</td><td rowspan="1" colspan="1">Up to 7</td></tr><tr><td rowspan="2" colspan="1">
                      <italic><tp:taxon-name><tp:taxon-name-part taxon-name-part-type="genus" reg="Alternaria">A.</tp:taxon-name-part> <tp:taxon-name-part taxon-name-part-type="species" reg="smyrnii">smyrnii</tp:taxon-name-part></tp:taxon-name></italic>
                    </td><td rowspan="1" colspan="1">Ovoid, obovoid</td><td rowspan="1" colspan="1">40–58×18–22</td><td rowspan="2" colspan="1">7–8(–10)</td><td rowspan="2" colspan="1">1–2</td><td rowspan="2" colspan="1">
                      <abbrev xmlns:xlink="http://www.w3.org/1999/xlink" xlink:title="potato carrot agar" id="ABBRID0EALAI" xlink:type="simple">PCA</abbrev>
                      <sup>a</sup>
                    </td></tr><tr><td rowspan="1" colspan="1">Narrower ellipsoid</td><td rowspan="1" colspan="1">67–96×13–16</td></tr><tr><td rowspan="2" colspan="1">
                      <bold><italic><tp:taxon-name><tp:taxon-name-part taxon-name-part-type="genus" reg="Alternaria">A.</tp:taxon-name-part> <tp:taxon-name-part taxon-name-part-type="species" reg="vulgarae">vulgarae</tp:taxon-name-part></tp:taxon-name></italic> sp. nov.</bold>
                    </td><td rowspan="2" colspan="1">
                      <bold>Short-ovoid, ovoid or long-ellipsoid</bold>
                    </td><td rowspan="1" colspan="1">
                      <bold>25–50 (–70)×16–27</bold>
                    </td><td rowspan="1" colspan="1">
                      <bold>1–5</bold>
                    </td><td rowspan="2" colspan="1">
                      <bold>1</bold>
                    </td><td rowspan="1" colspan="1">
                      <bold><abbrev xmlns:xlink="http://www.w3.org/1999/xlink" xlink:title="potato carrot agar" id="ABBRID0E4MAI" xlink:type="simple">PCA</abbrev><sup>d</sup></bold>
                    </td></tr><tr><td rowspan="1" colspan="1">
                      <bold>24–55 (–77)×13–26</bold>
                    </td><td rowspan="1" colspan="1">
                      <bold>1–8</bold>
                    </td><td rowspan="1" colspan="1">
                      <bold><abbrev xmlns:xlink="http://www.w3.org/1999/xlink" xlink:title="V8 juice agar" id="ABBRID0EUNAI" xlink:type="simple">V8A</abbrev><sup>d</sup></bold>
                    </td></tr></tbody></table><table-wrap-foot><fn><p><sup>a</sup> referenced from <xref ref-type="bibr" rid="B30">Simmons (2007)</xref>; <sup>b</sup> referenced from <xref ref-type="bibr" rid="B20">Marin-Felix et al. (2019)</xref>; <sup>c</sup> referenced from <xref ref-type="bibr" rid="B33">Tao et al. (2019)</xref>; <sup>d</sup> determined in the present study.</p></fn></table-wrap-foot></table-wrap></tp:treatment-sec><tp:treatment-sec><!--Section generated to contain objects referenced in tp:taxon-treatment.--><fig id="F1" position="float" orientation="portrait"><object-id xmlns:xlink="http://www.w3.org/1999/xlink" content-type="doi" xlink:type="simple">10.3897/mycokeys.78.64853.figure1</object-id><object-id xmlns:xlink="http://www.w3.org/1999/xlink" content-type="arpha" xlink:type="simple">CF306D85-4489-544E-857E-F11B8AECB574</object-id><label>Figure 1.</label><caption><p>Phylogenetic tree based on the combined gene sequences of <abbrev xmlns:xlink="http://www.w3.org/1999/xlink" xlink:title="internal transcribed spacer" id="ABBRID0E5LBG" xlink:type="simple">ITS</abbrev>, <italic><abbrev xmlns:xlink="http://www.w3.org/1999/xlink" xlink:title="translation elongation factor 1-alpha" id="ABBRID0EDMBG" xlink:type="simple">TEF1</abbrev></italic>, <italic><abbrev xmlns:xlink="http://www.w3.org/1999/xlink" xlink:title="glyceraldehydes-3-phosphate dehydrogenase" id="ABBRID0EIMBG" xlink:type="simple">GAPDH</abbrev></italic>, and <italic><abbrev xmlns:xlink="http://www.w3.org/1999/xlink" xlink:title="RNA polymerase second largest subunit" id="ABBRID0ENMBG" xlink:type="simple">RPB2</abbrev></italic>. The Bayesian posterior probabilities &gt;0.70 (PP), maximum likelihood and maximum parsimony bootstrap support values &gt;70 (<abbrev xmlns:xlink="http://www.w3.org/1999/xlink" xlink:title="bootstrap values" id="ABBRID0ERMBG" xlink:type="simple">BS</abbrev>) are given at the nodes (PP/<abbrev xmlns:xlink="http://www.w3.org/1999/xlink" xlink:title="bootstrap values" id="ABBRID0EVMBG" xlink:type="simple">BS</abbrev>). Examined strains are in bold.</p></caption><graphic xmlns:xlink="http://www.w3.org/1999/xlink" xlink:href="mycokeys-78-187-g001.jpg" position="float" orientation="portrait" xlink:type="simple" id="oo_530235.jpg"><uri content-type="original_file" xlink:type="simple">https://binary.pensoft.net/fig/530235</uri></graphic></fig></tp:treatment-sec><ref-list><ref id="B30"><mixed-citation xmlns:xlink="http://www.w3.org/1999/xlink" xlink:type="simple"><person-group><name name-style="western"><surname>Simmons</surname><given-names>EG</given-names></name></person-group> (<year>2007</year>) <italic><tp:taxon-name><tp:taxon-name-part taxon-name-part-type="genus">Alternaria</tp:taxon-name-part></tp:taxon-name></italic>: An identification manual, CBS Biodiversity Series 6. Centraalbureau voor Schimmelcultures, Utrecht.</mixed-citation></ref><ref id="B20"><mixed-citation xmlns:xlink="http://www.w3.org/1999/xlink" xlink:type="simple"><person-group><name name-style="western"><surname>Marin-Felix</surname><given-names>Y</given-names></name><name name-style="western"><surname>Hernández-Restrepo</surname><given-names>M</given-names></name><name name-style="western"><surname>Iturrieta-González</surname><given-names>I</given-names></name><name name-style="western"><surname>Garcia</surname><given-names>D</given-names></name><name name-style="western"><surname>Gene</surname><given-names>J</given-names></name><name name-style="western"><surname>Groenewald</surname><given-names>JZ</given-names></name><name name-style="western"><surname>Cai</surname><given-names>L</given-names></name><name name-style="western"><surname>Chen</surname><given-names>Q</given-names></name><name name-style="western"><surname>Quaedvlieg</surname><given-names>W</given-names></name><name name-style="western"><surname>Schumacher</surname><given-names>RK</given-names></name><name name-style="western"><surname>Taylor</surname><given-names>PWJ</given-names></name><name name-style="western"><surname>Ambers</surname><given-names>C</given-names></name><name name-style="western"><surname>Bonthond</surname><given-names>G</given-names></name><name name-style="western"><surname>Edwards</surname><given-names>J</given-names></name><name name-style="western"><surname>Krueger-Hadfield</surname><given-names>SA</given-names></name><name name-style="western"><surname>Luangsa-ard</surname><given-names>JJ</given-names></name><name name-style="western"><surname>Morton</surname><given-names>L</given-names></name><name name-style="western"><surname>Moslemi</surname><given-names>A</given-names></name><name name-style="western"><surname>Sandoval-Denis</surname><given-names>M</given-names></name><name name-style="western"><surname>Tan</surname><given-names>YP</given-names></name><name name-style="western"><surname>Thangavel</surname><given-names>R</given-names></name><name name-style="western"><surname>Vaghefi</surname><given-names>N</given-names></name><name name-style="western"><surname>Cheewangkoon</surname><given-names>R</given-names></name><name name-style="western"><surname>Crous</surname><given-names>PW</given-names></name></person-group> (<year>2019</year>) <article-title>Genera of phytopathogenic fungi: GOPHY 3.</article-title><source>Studies in Mycology</source><volume>94</volume>: <fpage>1</fpage>–<lpage>124</lpage>. <ext-link xlink:type="simple" ext-link-type="doi" xlink:href="10.1016/j.simyco.2019.05.001">https://doi.org/10.1016/j.simyco.2019.05.001</ext-link></mixed-citation></ref><ref id="B33"><mixed-citation xmlns:xlink="http://www.w3.org/1999/xlink" xlink:type="simple"><person-group><name name-style="western"><surname>Tao</surname><given-names>YQ</given-names></name><name name-style="western"><surname>Jia</surname><given-names>GG</given-names></name><name name-style="western"><surname>Aung</surname><given-names>SLL</given-names></name><name name-style="western"><surname>Wu</surname><given-names>QL</given-names></name><name name-style="western"><surname>Lu</surname><given-names>HX</given-names></name><name name-style="western"><surname>Deng</surname><given-names>JX</given-names></name></person-group> (<year>2019</year>) <article-title>Multigene phylogeny and morphology of <italic><tp:taxon-name><tp:taxon-name-part taxon-name-part-type="genus">Alternaria</tp:taxon-name-part></tp:taxon-name></italic> reveal a novel species and a new record in china.</article-title><source>Phytotaxa</source><volume>397</volume>(<issue>2</issue>): <fpage>169</fpage>–<lpage>176</lpage>. <ext-link xlink:type="simple" ext-link-type="doi" xlink:href="10.11646/phytotaxa.397.2.4">https://doi.org/10.11646/phytotaxa.397.2.4</ext-link></mixed-citation></ref></ref-list></tp:taxon-treatment>
