# Supplementary material for: Morphological and molecular identification of two new Alternaria species (Ascomycota, Pleosporaceae) in section Radicina from China
Source: MycoKeys. 2021 Apr 9;78:187–98. doi: 10.3897/mycokeys.78.64853 (PMC8052298; doi:10.3897/mycokeys.78.64853)
Supplement: XML Treatment for Alternaria vulgarae [file mycokeys.78.64853-treatment2.xml]

<!DOCTYPE tp:taxon-treatment
  PUBLIC "-//TaxonX//DTD Taxonomic Treatment Publishing DTD v0 20100105//EN" "tax-treatment-NSO.dtd">
<tp:taxon-treatment xmlns:tp="http://www.plazi.org/taxpub"><tp:treatment-meta><kwd-group><label>Taxon classification</label><kwd><named-content xmlns:xlink="http://www.w3.org/1999/xlink" content-type="kingdom">Fungi</named-content></kwd><kwd><named-content xmlns:xlink="http://www.w3.org/1999/xlink" content-type="order">Pleosporales</named-content></kwd><kwd><named-content xmlns:xlink="http://www.w3.org/1999/xlink" content-type="family">Pleosporaceae</named-content></kwd></kwd-group><mixed-citation publication-type="journal"><person-group><name><surname>He</surname><given-names>Lin</given-names></name><name><surname>Cheng</surname><given-names>Hong</given-names></name><name><surname>Zhao</surname><given-names>Lin</given-names></name><name><surname>Htun</surname><given-names>Aye Aye</given-names></name><name><surname>Yu</surname><given-names>Zhi He</given-names></name><name><surname>Deng</surname><given-names>Jian Xin</given-names></name><name><surname>Li</surname><given-names>Qi Li</given-names></name></person-group><article-title>Morphological and molecular identification of two new <italic><tp:taxon-name><tp:taxon-name-part taxon-name-part-type="genus" reg="Alternaria">Alternaria</tp:taxon-name-part></tp:taxon-name></italic> species (<tp:taxon-name><tp:taxon-name-part taxon-name-part-type="phylum">Ascomycota</tp:taxon-name-part></tp:taxon-name>, <tp:taxon-name><tp:taxon-name-part taxon-name-part-type="family">Pleosporaceae</tp:taxon-name-part></tp:taxon-name>) in section <tp:taxon-name><tp:taxon-name-part taxon-name-part-type="section" reg="Radicina">Radicina</tp:taxon-name-part></tp:taxon-name> from China</article-title><source>MycoKeys</source><day>09</day><month>4</month><year>2021</year><volume>78</volume><fpage>187</fpage><lpage>198</lpage><pub-id pub-id-type="doi">10.3897/mycokeys.78.64853</pub-id></mixed-citation></tp:treatment-meta><tp:nomenclature><tp:taxon-name><object-id xmlns:xlink="http://www.w3.org/1999/xlink" content-type="arpha" xlink:type="simple">FDC16883-D5D6-5064-AC0C-A9C487854856</object-id>
              <tp:taxon-name-part taxon-name-part-type="genus" reg="Alternaria">Alternaria</tp:taxon-name-part>
              <tp:taxon-name-part taxon-name-part-type="species" reg="vulgarae">vulgarae</tp:taxon-name-part>
              <object-id xmlns:xlink="http://www.w3.org/1999/xlink" content-type="mycobank" xlink:type="simple">838892</object-id>
            </tp:taxon-name><tp:taxon-authority>L. He &amp; J.X. Deng</tp:taxon-authority><tp:taxon-status xmlns:xlink="http://www.w3.org/1999/xlink" xlink:type="simple">sp. nov.</tp:taxon-status><xref ref-type="fig" rid="F3">Figure 3</xref></tp:nomenclature><tp:treatment-sec sec-type="material" id="SECID0E5PAI"><title>Type.</title><p>China, Hubei Province, Yichang city, Badong county on infected leaves of <italic><tp:taxon-name><tp:taxon-name-part taxon-name-part-type="genus" reg="Foeniculum">Foeniculum</tp:taxon-name-part> <tp:taxon-name-part taxon-name-part-type="species" reg="vulgare">vulgare</tp:taxon-name-part></tp:taxon-name></italic>. 19 July, 2016, J.X Deng, (<abbrev xmlns:xlink="http://www.w3.org/1999/xlink" content-type="institution" xlink:title="Fungi Herbarium of Yangtze University" id="ABBRID0EPQAI" xlink:type="simple">YZU</abbrev>-H-0040, holotype), ex-type culture <abbrev xmlns:xlink="http://www.w3.org/1999/xlink" content-type="institution" xlink:title="Fungi Herbarium of Yangtze University" id="ABBRID0EUQAI" xlink:type="simple">YZU</abbrev> 161234.</p></tp:treatment-sec><tp:treatment-sec sec-type="etymology" id="SECID0EZQAI"><title>Etymology.</title><p>In reference to the host species name, <italic><tp:taxon-name><tp:taxon-name-part taxon-name-part-type="genus" reg="Foeniculum"/><tp:taxon-name-part taxon-name-part-type="species" reg="vulgare">vulgare</tp:taxon-name-part></tp:taxon-name></italic>.</p></tp:treatment-sec><tp:treatment-sec sec-type="description" id="SECID0EJRAI"><title>Description.</title><p><italic>Colonies</italic> on <abbrev xmlns:xlink="http://www.w3.org/1999/xlink" xlink:title="potato dextrose agar" id="ABBRID0ERRAI" xlink:type="simple">PDA</abbrev> (Fig. <xref ref-type="fig" rid="F3">3A</xref>) hazel in center and vinaceous buff at the edge, greenish black to mouse gray in reverse, surface velvety or floccose, 79‒82 mm in diam.; On <abbrev xmlns:xlink="http://www.w3.org/1999/xlink" xlink:title="potato carrot agar" id="ABBRID0EZRAI" xlink:type="simple">PCA</abbrev>, <italic>conidiophores</italic> straight or curved, 12–80 × 4–6 μm, 1‒4 transverse septa; <italic>conidia</italic> solitary arising from the apex or near the apex of the conidiophores or terminal hyphae, rare from lateral of wire-like hyphae, ovoid, short-ovoid or ellipsoid, 25–50 (–70) × 16–27 μm, with 1–5 transverse septa and 1‒4 longitudinal septa (Fig. <xref ref-type="fig" rid="F3">3B, C, F</xref>); On <abbrev xmlns:xlink="http://www.w3.org/1999/xlink" xlink:title="V8 juice agar" id="ABBRID0EFSAI" xlink:type="simple">V8A</abbrev>, <italic>conidiophores</italic> 24–93 × 4–7 μm, 1‒4 transverse septa, wire-like hyphae up to 200–400 × 4–6 μm; <italic>conidia</italic> short-ovoid, ovoid, ellipsoid or long-ellipsoid, 24–55 (–77) × 13–26 μm, 1‒8 transverse septa, 1‒4 longitudinal or oblique between septa (Fig. <xref ref-type="fig" rid="F3">3D, E, G</xref>). There was no secondary conidium production observed on <abbrev xmlns:xlink="http://www.w3.org/1999/xlink" xlink:title="potato carrot agar" id="ABBRID0ERSAI" xlink:type="simple">PCA</abbrev> and <abbrev xmlns:xlink="http://www.w3.org/1999/xlink" xlink:title="V8 juice agar" id="ABBRID0EVSAI" xlink:type="simple">V8A</abbrev> medium.</p><fig id="F3" position="float" orientation="portrait"><object-id xmlns:xlink="http://www.w3.org/1999/xlink" content-type="doi" xlink:type="simple">10.3897/mycokeys.78.64853.figure3</object-id><object-id xmlns:xlink="http://www.w3.org/1999/xlink" content-type="arpha" xlink:type="simple">D9362F2D-8FBA-509C-8873-329F2A160DDF</object-id><label>Figure 3.</label><caption><p>Morphological characteristics of <italic><tp:taxon-name><tp:taxon-name-part taxon-name-part-type="genus" reg="Alternaria">Alternaria</tp:taxon-name-part> <tp:taxon-name-part taxon-name-part-type="species" reg="vulgarae">vulgarae</tp:taxon-name-part></tp:taxon-name></italic> (strain: <abbrev xmlns:xlink="http://www.w3.org/1999/xlink" content-type="institution" xlink:title="Fungi Herbarium of Yangtze University" id="ABBRID0EMTAI" xlink:type="simple">YZU</abbrev> 161234). Colony on <abbrev xmlns:xlink="http://www.w3.org/1999/xlink" xlink:title="potato dextrose agar" id="ABBRID0ERTAI" xlink:type="simple">PDA</abbrev> for 7 days at 25 °C (<bold>A</bold>); Sporulation patterns on <abbrev xmlns:xlink="http://www.w3.org/1999/xlink" xlink:title="potato carrot agar" id="ABBRID0EXTAI" xlink:type="simple">PCA</abbrev> and <abbrev xmlns:xlink="http://www.w3.org/1999/xlink" xlink:title="V8 juice agar" id="ABBRID0E2TAI" xlink:type="simple">V8A</abbrev> (<bold>B–E</bold>: <bold>B, C</bold> from <abbrev xmlns:xlink="http://www.w3.org/1999/xlink" xlink:title="V8 juice agar" id="ABBRID0EDUAI" xlink:type="simple">V8A</abbrev><bold>D, E</bold> from <abbrev xmlns:xlink="http://www.w3.org/1999/xlink" xlink:title="potato carrot agar" id="ABBRID0EJUAI" xlink:type="simple">PCA</abbrev>); Conidia from <abbrev xmlns:xlink="http://www.w3.org/1999/xlink" xlink:title="potato carrot agar" id="ABBRID0ENUAI" xlink:type="simple">PCA</abbrev> and <abbrev xmlns:xlink="http://www.w3.org/1999/xlink" xlink:title="V8 juice agar" id="ABBRID0ERUAI" xlink:type="simple">V8A</abbrev> (<bold>F–G</bold>). Scale bars: 25 µm (<bold>B, C, D, F, G</bold>); 50 µm (<bold>E</bold>).</p></caption><graphic xmlns:xlink="http://www.w3.org/1999/xlink" xlink:href="mycokeys-78-187-g003.jpg" position="float" orientation="portrait" xlink:type="simple" id="oo_530237.jpg"><uri content-type="original_file" xlink:type="simple">https://binary.pensoft.net/fig/530237</uri></graphic></fig></tp:treatment-sec><tp:treatment-sec sec-type="Additional isolate examined" id="SECID0EAVAI"><title>Additional isolate examined.</title><p>China, Hubei Province, Yichang city, Badong county on infected leaves of <italic><tp:taxon-name><tp:taxon-name-part taxon-name-part-type="genus" reg="Foeniculum">Foeniculum</tp:taxon-name-part> <tp:taxon-name-part taxon-name-part-type="species" reg="vulgare">vulgare</tp:taxon-name-part></tp:taxon-name></italic>. 19 July, 2016, L He, living culture <abbrev xmlns:xlink="http://www.w3.org/1999/xlink" content-type="institution" xlink:title="Fungi Herbarium of Yangtze University" id="ABBRID0ERVAI" xlink:type="simple">YZU</abbrev> 161235.</p></tp:treatment-sec><tp:treatment-sec sec-type="notes" id="SECID0EWVAI"><title>Notes.</title><p>Phylogenetic analysis based on combining four gene fragments indicated that <italic><tp:taxon-name><tp:taxon-name-part taxon-name-part-type="genus" reg="Alternaria">Alternaria</tp:taxon-name-part> <tp:taxon-name-part taxon-name-part-type="species" reg="vulgarae">vulgarae</tp:taxon-name-part></tp:taxon-name></italic> fell in an individual branch in section <tp:taxon-name><tp:taxon-name-part taxon-name-part-type="section" reg="Radicina">Radicina</tp:taxon-name-part></tp:taxon-name> of <italic><tp:taxon-name><tp:taxon-name-part taxon-name-part-type="genus" reg="Alternaria">Alternaria</tp:taxon-name-part></tp:taxon-name></italic> and displayed a close relationship with <italic><tp:taxon-name><tp:taxon-name-part taxon-name-part-type="genus" reg="Alternaria">A.</tp:taxon-name-part> <tp:taxon-name-part taxon-name-part-type="species" reg="petroselini">petroselini</tp:taxon-name-part></tp:taxon-name></italic> and <italic><tp:taxon-name><tp:taxon-name-part taxon-name-part-type="genus" reg="Alternaria">A.</tp:taxon-name-part> <tp:taxon-name-part taxon-name-part-type="species" reg="selini">selini</tp:taxon-name-part></tp:taxon-name></italic> with high supported values (Fig. <xref ref-type="fig" rid="F1">1</xref>). Morphologically, <italic><tp:taxon-name><tp:taxon-name-part taxon-name-part-type="genus" reg="Alternaria">A.</tp:taxon-name-part> <tp:taxon-name-part taxon-name-part-type="species" reg="vulgarae">vulgarae</tp:taxon-name-part></tp:taxon-name></italic> could be easily distinguished from <italic><tp:taxon-name><tp:taxon-name-part taxon-name-part-type="genus" reg="Alternaria">A.</tp:taxon-name-part> <tp:taxon-name-part taxon-name-part-type="species" reg="petroselini">petroselini</tp:taxon-name-part></tp:taxon-name></italic> and <italic><tp:taxon-name><tp:taxon-name-part taxon-name-part-type="genus" reg="Alternaria">A.</tp:taxon-name-part> <tp:taxon-name-part taxon-name-part-type="species" reg="selini">selini</tp:taxon-name-part></tp:taxon-name></italic> by their sporulation and length of conidiophores. Conidia of <italic><tp:taxon-name><tp:taxon-name-part taxon-name-part-type="genus" reg="Alternaria">A.</tp:taxon-name-part> <tp:taxon-name-part taxon-name-part-type="species" reg="petroselini">petroselini</tp:taxon-name-part></tp:taxon-name></italic> were solitary or cluster a small clump with 2‒4 spores near the tips or lateral of conidiophores. Occasionally, the secondary conidium could be observed. Meanwhile, the single conidium or conidial chains (1–3) of <italic><tp:taxon-name><tp:taxon-name-part taxon-name-part-type="genus" reg="Alternaria">A.</tp:taxon-name-part> <tp:taxon-name-part taxon-name-part-type="species" reg="selini">selini</tp:taxon-name-part></tp:taxon-name></italic> grew from numerous lateral conidiophores, which produced from wire-like hyphae (<xref ref-type="bibr" rid="B30">Simmons 2007</xref>). Differently, conidia of <italic><tp:taxon-name><tp:taxon-name-part taxon-name-part-type="genus" reg="Alternaria">A.</tp:taxon-name-part> <tp:taxon-name-part taxon-name-part-type="species" reg="vulgarae">vulgarae</tp:taxon-name-part></tp:taxon-name></italic> were erected from apex of conidiophores or terminal hyphae. There were no small conidial clumps and secondary conidium formed (Fig. <xref ref-type="fig" rid="F3">3B, C, D, E</xref>). Moreover, the conidiophores of <italic><tp:taxon-name><tp:taxon-name-part taxon-name-part-type="genus" reg="Alternaria">A.</tp:taxon-name-part> <tp:taxon-name-part taxon-name-part-type="species" reg="vulgarae">vulgarae</tp:taxon-name-part></tp:taxon-name></italic> (12–80 × 4–6 μm) was longer than <italic><tp:taxon-name><tp:taxon-name-part taxon-name-part-type="genus" reg="Alternaria">A.</tp:taxon-name-part> <tp:taxon-name-part taxon-name-part-type="species" reg="petroselini">petroselini</tp:taxon-name-part></tp:taxon-name></italic> (30–60 × 5–6.5 μm) and shorter than <italic><tp:taxon-name><tp:taxon-name-part taxon-name-part-type="genus" reg="Alternaria">A.</tp:taxon-name-part> <tp:taxon-name-part taxon-name-part-type="species" reg="selini">selini</tp:taxon-name-part></tp:taxon-name></italic> (200–400 × 4–6 μm) (<xref ref-type="bibr" rid="B30">Simmons 2007</xref>). Besides, <italic><tp:taxon-name><tp:taxon-name-part taxon-name-part-type="genus" reg="Alternaria">A.</tp:taxon-name-part> <tp:taxon-name-part taxon-name-part-type="species" reg="vulgarae">vulgarae</tp:taxon-name-part></tp:taxon-name></italic> differed from <italic><tp:taxon-name><tp:taxon-name-part taxon-name-part-type="genus" reg="Alternaria">A.</tp:taxon-name-part> <tp:taxon-name-part taxon-name-part-type="species" reg="petroselini">petroselini</tp:taxon-name-part></tp:taxon-name></italic> in conidial shape. Conidium populations of <italic><tp:taxon-name><tp:taxon-name-part taxon-name-part-type="genus" reg="Alternaria">A.</tp:taxon-name-part> <tp:taxon-name-part taxon-name-part-type="species" reg="petroselini">petroselini</tp:taxon-name-part></tp:taxon-name></italic> were dominated by shot-ovoid to subsphaerical spores though, the shapes of <italic><tp:taxon-name><tp:taxon-name-part taxon-name-part-type="genus" reg="Alternaria">A.</tp:taxon-name-part> <tp:taxon-name-part taxon-name-part-type="species" reg="vulgarae">vulgarae</tp:taxon-name-part></tp:taxon-name></italic> were mainly ovoid, ellipsoid or long-ellipsoid (<xref ref-type="bibr" rid="B30">Simmons 2007</xref>).</p></tp:treatment-sec><tp:treatment-sec><!--Section generated to contain objects referenced in tp:taxon-treatment.--><fig id="F1" position="float" orientation="portrait"><object-id xmlns:xlink="http://www.w3.org/1999/xlink" content-type="doi" xlink:type="simple">10.3897/mycokeys.78.64853.figure1</object-id><object-id xmlns:xlink="http://www.w3.org/1999/xlink" content-type="arpha" xlink:type="simple">CF306D85-4489-544E-857E-F11B8AECB574</object-id><label>Figure 1.</label><caption><p>Phylogenetic tree based on the combined gene sequences of <abbrev xmlns:xlink="http://www.w3.org/1999/xlink" xlink:title="internal transcribed spacer" id="ABBRID0E5LBG" xlink:type="simple">ITS</abbrev>, <italic><abbrev xmlns:xlink="http://www.w3.org/1999/xlink" xlink:title="translation elongation factor 1-alpha" id="ABBRID0EDMBG" xlink:type="simple">TEF1</abbrev></italic>, <italic><abbrev xmlns:xlink="http://www.w3.org/1999/xlink" xlink:title="glyceraldehydes-3-phosphate dehydrogenase" id="ABBRID0EIMBG" xlink:type="simple">GAPDH</abbrev></italic>, and <italic><abbrev xmlns:xlink="http://www.w3.org/1999/xlink" xlink:title="RNA polymerase second largest subunit" id="ABBRID0ENMBG" xlink:type="simple">RPB2</abbrev></italic>. The Bayesian posterior probabilities &gt;0.70 (PP), maximum likelihood and maximum parsimony bootstrap support values &gt;70 (<abbrev xmlns:xlink="http://www.w3.org/1999/xlink" xlink:title="bootstrap values" id="ABBRID0ERMBG" xlink:type="simple">BS</abbrev>) are given at the nodes (PP/<abbrev xmlns:xlink="http://www.w3.org/1999/xlink" xlink:title="bootstrap values" id="ABBRID0EVMBG" xlink:type="simple">BS</abbrev>). Examined strains are in bold.</p></caption><graphic xmlns:xlink="http://www.w3.org/1999/xlink" xlink:href="mycokeys-78-187-g001.jpg" position="float" orientation="portrait" xlink:type="simple" id="oo_530235.jpg"><uri content-type="original_file" xlink:type="simple">https://binary.pensoft.net/fig/530235</uri></graphic></fig></tp:treatment-sec><ref-list><ref id="B30"><mixed-citation xmlns:xlink="http://www.w3.org/1999/xlink" xlink:type="simple"><person-group><name name-style="western"><surname>Simmons</surname><given-names>EG</given-names></name></person-group> (<year>2007</year>) <italic><tp:taxon-name><tp:taxon-name-part taxon-name-part-type="genus">Alternaria</tp:taxon-name-part></tp:taxon-name></italic>: An identification manual, CBS Biodiversity Series 6. Centraalbureau voor Schimmelcultures, Utrecht.</mixed-citation></ref></ref-list></tp:taxon-treatment>
